# Supplementary material for: The Early Prediction of Patient Outcomes in Acute Heart Failure: A Retrospective Study
Source: J Cardiovasc Dev Dis. 2025 Jun 20;12(7):236. doi: 10.3390/jcdd12070236 (PMC12295718; doi:10.3390/jcdd12070236)
Supplement: Supplementary file 1 [file jcdd-12-00236-s001.zip]

Archive with 1 entries (1 files):
- Supplementary_Material_JCDD.pdf
